# Supplementary material for: Examining Transcriptomic Alterations in Rat Models of Intracerebral Hemorrhage and Severe Intracerebral Hemorrhage
Source: Biomolecules. 2024 Jun 11;14(6):678. doi: 10.3390/biom14060678 (PMC11202056; doi:10.3390/biom14060678)
Supplement: Supplementary file 1 [file biomolecules-14-00678-s001.zip]

Archive with 1 entries (1 files):
- biomolecules-3010644-supplementary.xlsx
