# Supplementary material for: Examining Transcriptomic Alterations in Rat Models of Intracerebral Hemorrhage and Severe Intracerebral Hemorrhage
Source: Biomolecules. 2024 Jun 11;14(6):678. doi: 10.3390/biom14060678 (PMC11202056; doi:10.3390/biom14060678)
Supplement: Supplementary file 1 [file biomolecules-14-00678-s001.zip › biomolecules-3010644-supplementary.xlsx]

## Sheet: RNA-sample-list-for-RNA-sequenc
Category		Date	Samples	conc.	1.2ug RNA	H2O	Hematoma Pictures		Lesion
Normal	naïve	20210618-14	ICH RNA-3	122.5	9.79592	10.2041
		20211029-9	ICH RNA-4	172.212	6.96816	13.0318
		20211122-1	ICH RNA-4	105.774	11.3449	8.65506
ICH	IS-1d	20210714-7	Tissue RNA sample I	281.2	4.26743	15.7326			69.38
		20210714-8	Tissue RNA sample II	329.2	3.6452	16.3548			63.56
		20210225-1	ICH RNA-2	102.975	11.6533	8.34669			57.6
		20210225-2	ICH RNA-2	119.05	10.0798	9.9202			70.05
Severe ICH	I3-1d	20211013-3	ICH RNA-4	90.054	13.3253	6.67466		194.25	194.25
		20211013-4	ICH RNA-4	143.143	8.38323	11.6168		194.95	194.95
		20211013-5	ICH RNA-4	108.164	11.0943	8.90574		158.47	158.47
		20211014-5	ICH RNA-4	64.295	18.664	1.33603		226.09	226.09
